# Supplementary material for: Impact of wild prey availability on livestock predation by snow leopards
Source: R Soc Open Sci. 2017 Jun 7;4(6):170026. doi: 10.1098/rsos.170026 (PMC5493907; doi:10.1098/rsos.170026)
Supplement: Appendix B: Code for the Bayesian analysis of the functional response [file rsos170026supp2.txt]

##########################################################
# Code for fitting MSFR for Snow Leopards ###########################################################################

# load the data
SLPrey<-read.csv("SLPrey.csv",as.is=T)
SLDiet<-read.csv("SLDiet.csv",as.is=T)

# convert livetock totals to density
SLPrey$Livestock.density<-SLPrey$Total.livestock/SLPrey$AreaMetres

# pull out prey density and area, and sort by area

density<-SLPrey[,c(3,8,19)]

density=density[sort(density[,1],index.return=T)$ix,]

density<-as.matrix(density[,(-1)])

# pull out consumption rates for wild prey and livestock
cons<-as.matrix(SLDiet[,5:6])

# remove some blank lines

cons<-cons[-c(161,167),]
rowSums(cons)

library(R2WinBUGS)

# list of areas corresponding to each faecal sample; remove a couple of data that correspond to blank rows
AreaID<-SLDiet$Area[-c(161,167)]

## create a list for WinBUGS data

SLdata=list(ndata=nrow(cons),nprey=2,cons=cons,density=density,AreaID=AreaID,nhairs=rowSums(cons))

## running the mcmc using WinBUGS ##

inits1<-list(m=1.5,aa=0.1)

temp.mcmc<-bugs("model2.txt", data=SLdata,inits=list(inits1,inits1),  parameters.to.save=c('m','alpha'), n.chains=2, debug=T, n.iter=20000)

# a quick look at parameter estimates
temp.mcmc$mean

# histogram of the shape parameter m
hist(temp.mcmc$sims.list$m)


## predict points and plot ####################################################

## prediction data

FakeDensity<-as.data.frame(density)

FakeDensity$WP.density<-seq(max(density[,1]),0,length.out=7)
FakeDensity$Livestock.density<-seq(0,max(density[,2]),length.out=7)

## a function which predicts proportions in diet given prey density and parameters alpha,m

predictppns.fn<-function(n,alpha,m){
  denom<-sum((alpha*n)^m)
  ppns<-(alpha*n)^m/denom
  return(ppns)
}

# initialise arrays to hold predictions
dietppn<-0
preyppn<-0

# pull parameter values out of the WinBUGS output, plot mean MSFR (ppns in diet vs ppns in population)

#m.estimate<-temp.mcmc$mean$m
m.estimate<-1
alphas.estimate<-c(1,temp.mcmc$mean$alpha)   ##need to append a 1 at the start

for(i in 1:nrow(FakeDensity)){
  dietppn[i]<-predictppns.fn(FakeDensity[i,1:2],alphas.estimate,m.estimate)[2]
  preyppn[i]<-FakeDensity[i,2]/sum(FakeDensity[i,1:2])
}

plot(dietppn~preyppn,type='l',lwd=3,xlab="Proportion Livestock in Population", ylab="Proportion Livestock in Diet")

## plot with replicates from the Markov Chain to represent uncertainty
nits<-50
for(i in 1:nits){

  randy<-sample(1:1000,1)
  dietppn<-0
  preyppn<-0
  m.estimate<-temp.mcmc$sims.list$m[randy]
  alphas.estimate<-c(1,temp.mcmc$sims.list$alpha[randy])

  for(i in 1:nrow(FakeDensity)){
    dietppn[i]<-predictppns.fn(FakeDensity[i,1:2],alphas.estimate,m.estimate)[2]
    preyppn[i]<-FakeDensity[i,2]/sum(FakeDensity[i,1:2])
  } # end predictions over prey space
  
  lines(dietppn~preyppn,col='gray')

} # end sampling from the chain

# plot the mean MSFR over the top of the replicates
dietppn<-0
preyppn<-0
m.estimate<-temp.mcmc$mean$m
alphas.estimate<-c(1,temp.mcmc$mean$alpha)
m.estimate<-1

for(i in 1:nrow(FakeDensity)){
  dietppn[i]<-predictppns.fn(FakeDensity[i,1:2],alphas.estimate,m.estimate)[2]
  preyppn[i]<-FakeDensity[i,2]/sum(FakeDensity[i,1:2])
}

lines(dietppn~preyppn,type='l',lwd=3)

## plot original data for comparison

temp<-aggregate(SLDiet[,5:6],by=list(SLDiet$Area),FUN=sum)

names(temp)[1]<-"AreaID"

y<-temp$Livestock/(temp$WildPrey+temp$Livestock)
x<-density[,2]/(density[,2]+density[,1])

points(y~x,col='red')


###########################################################

# effect of different parameter values ###################

##########################################################

FakeDensity<-0

FakeDensity<-data.frame(WP.density=seq(max(density[,1]),0,length.out=20), Livestock.density<-seq(0,max(density[,2]),length.out=20))

#####

#m.estimate<-temp.mcmc$mean$m
m.estimate<-1
alphas.estimate<-c(1,temp.mcmc$mean$alpha)   ##need to append a 1 at the start

for(i in 1:nrow(FakeDensity)){
  dietppn[i]<-predictppns.fn(FakeDensity[i,1:2],alphas.estimate,m.estimate)[2]
  preyppn[i]<-FakeDensity[i,2]/sum(FakeDensity[i,1:2])
}

plot(dietppn~preyppn,type='l',lwd=3,xlab="Proportion Livestock in Population", ylab="Proportion Livestock in Diet",bty='l',xaxs='i',yaxs='i')

m.estimate<-2
alphas.estimate<-c(1,temp.mcmc$mean$alpha)   ##need to append a 1 at the start

for(i in 1:nrow(FakeDensity)){
  dietppn[i]<-predictppns.fn(FakeDensity[i,1:2],alphas.estimate,m.estimate)[2]
  preyppn[i]<-FakeDensity[i,2]/sum(FakeDensity[i,1:2])
}

lines.default(dietppn~preyppn,lwd=3,col='gray')

#####

m.estimate<-temp.mcmc$mean$m
alphas.estimate<-c(1,0.6)   ##need to append a 1 at the start

for(i in 1:nrow(FakeDensity)){
  dietppn[i]<-predictppns.fn(FakeDensity[i,1:2],alphas.estimate,m.estimate)[2]
  preyppn[i]<-FakeDensity[i,2]/sum(FakeDensity[i,1:2])
}

lines(dietppn~preyppn,lwd=3,col='blue')

alphas.estimate<-c(1,0.01)   ##need to append a 1 at the start

for(i in 1:nrow(FakeDensity)){
  dietppn[i]<-predictppns.fn(FakeDensity[i,1:2],alphas.estimate,m.estimate)[2]
  preyppn[i]<-FakeDensity[i,2]/sum(FakeDensity[i,1:2])
}

lines.default(dietppn~preyppn,lwd=3,col='cyan')

legend('topleft',c('a=0.06,m=1','a=0.06,m=2','a=0.6,m=1.15','a=0.01,m=1.15'),col=c('black','gray','blue','cyan'))


######################################################
### another kind of plot
### proportions in diet vs livestock population
### with wild prey fixed 
######################################################


rm(FakeDensity)
FakeDensity<-data.frame(WP.density=rep(min(density[,1]),20),Livestock.density=seq(0,max(density[,2]),length.out=20))

# pull parameter values out of the WinBUGS output, plot mean MSFR (ppns in diet vs ppns in population)

m.estimate<-temp.mcmc$mean$m
#m.estimate<-1
alphas.estimate<-c(1,temp.mcmc$mean$alpha)   ##need to append a 1 at the start

for(i in 1:nrow(FakeDensity)){
  dietppn[i]<-predictppns.fn(FakeDensity[i,1:2],alphas.estimate,m.estimate)[2]
  preyppn[i]<-FakeDensity[i,2]/sum(FakeDensity[i,1:2])
}

plot(dietppn~FakeDensity$Livestock.density,type='l',lwd=3,xlab="Density of Livestock in Population", ylab="Proportion Livestock in Diet",bty='l',xaxs='i',yaxs='i',cex.lab=1.3)

## plot with replicates from the Markov Chain to represent uncertainty
nits<-50
for(i in 1:nits){
  
  randy<-sample(1:1000,1)
  dietppn<-0
  preyppn<-0
  m.estimate<-temp.mcmc$sims.list$m[randy]
  alphas.estimate<-c(1,temp.mcmc$sims.list$alpha[randy])
  
  for(i in 1:nrow(FakeDensity)){
    dietppn[i]<-predictppns.fn(FakeDensity[i,1:2],alphas.estimate,m.estimate)[2]
    preyppn[i]<-FakeDensity[i,2]/sum(FakeDensity[i,1:2])
  } # end predictions over prey space
  
  lines(dietppn~FakeDensity$Livestock.density,col='gray')
  
} # end sampling from the chain

# plot the mean MSFR over the top of the replicates
dietppn<-0
preyppn<-0
m.estimate<-temp.mcmc$mean$m
alphas.estimate<-c(1,temp.mcmc$mean$alpha)

for(i in 1:nrow(FakeDensity)){
  dietppn[i]<-predictppns.fn(FakeDensity[i,1:2],alphas.estimate,m.estimate)[2]
  preyppn[i]<-FakeDensity[i,2]/sum(FakeDensity[i,1:2])
}

lines(dietppn~FakeDensity$Livestock.density,type='l',lwd=3)


## add another curve for wild prey at median levels


rm(FakeDensity)
FakeDensity<-data.frame(WP.density=rep(median(density[,1]),20),Livestock.density=seq(0,max(density[,2]),length.out=20))

# pull parameter values out of the WinBUGS output, plot mean MSFR (ppns in diet vs ppns in population)


## plot with replicates from the Markov Chain to represent uncertainty
nits<-50
for(i in 1:nits){
  
  randy<-sample(1:1000,1)
  dietppn<-0
  preyppn<-0
  m.estimate<-temp.mcmc$sims.list$m[randy]
  alphas.estimate<-c(1,temp.mcmc$sims.list$alpha[randy])
  
  for(i in 1:nrow(FakeDensity)){
    dietppn[i]<-predictppns.fn(FakeDensity[i,1:2],alphas.estimate,m.estimate)[2]
    preyppn[i]<-FakeDensity[i,2]/sum(FakeDensity[i,1:2])
  } # end predictions over prey space
  
  lines(dietppn~FakeDensity$Livestock.density,col='cyan')
  
} # end sampling from the chain

# plot the mean MSFR over the top of the replicates
dietppn<-0
preyppn<-0
m.estimate<-temp.mcmc$mean$m
alphas.estimate<-c(1,temp.mcmc$mean$alpha)

for(i in 1:nrow(FakeDensity)){
  dietppn[i]<-predictppns.fn(FakeDensity[i,1:2],alphas.estimate,m.estimate)[2]
  preyppn[i]<-FakeDensity[i,2]/sum(FakeDensity[i,1:2])
}

lines(dietppn~FakeDensity$Livestock.density,type='l',lwd=3)


## add another curve for wild prey at max levels


rm(FakeDensity)
FakeDensity<-data.frame(WP.density=rep(max(density[,1]),20),Livestock.density=seq(0,max(density[,2]),length.out=20))

# pull parameter values out of the WinBUGS output, plot mean MSFR (ppns in diet vs ppns in population)


## plot with replicates from the Markov Chain to represent uncertainty
nits<-50
for(i in 1:nits){
  
  randy<-sample(1:1000,1)
  dietppn<-0
  preyppn<-0
  m.estimate<-temp.mcmc$sims.list$m[randy]
  alphas.estimate<-c(1,temp.mcmc$sims.list$alpha[randy])
  
  for(i in 1:nrow(FakeDensity)){
    dietppn[i]<-predictppns.fn(FakeDensity[i,1:2],alphas.estimate,m.estimate)[2]
    preyppn[i]<-FakeDensity[i,2]/sum(FakeDensity[i,1:2])
  } # end predictions over prey space
  
  lines(dietppn~FakeDensity$Livestock.density,col='magenta')
  
} # end sampling from the chain

# plot the mean MSFR over the top of the replicates
dietppn<-0
preyppn<-0
m.estimate<-temp.mcmc$mean$m
alphas.estimate<-c(1,temp.mcmc$mean$alpha)

for(i in 1:nrow(FakeDensity)){
  dietppn[i]<-predictppns.fn(FakeDensity[i,1:2],alphas.estimate,m.estimate)[2]
  preyppn[i]<-FakeDensity[i,2]/sum(FakeDensity[i,1:2])
}

lines(dietppn~FakeDensity$Livestock.density,type='l',lwd=3)

legend(7,0.7,c('Wild prey scarce','Wild prey at median levels', 'Wild prey abundant'),col=c('gray','cyan','magenta'),lwd=3)
