# Supplementary material for: Impact of wild prey availability on livestock predation by snow leopards
Source: R Soc Open Sci. 2017 Jun 7;4(6):170026. doi: 10.1098/rsos.170026 (PMC5493907; doi:10.1098/rsos.170026)
Supplement: Appendix C1: Data for functional response analysis [file rsos170026supp3.csv]

Area	Block	ID	primer	WildPrey	Livestock	SmallMammals	UnID
1	Gobi	S2	1	10	0	0	0
1	Gobi	S7	1	0	10	0	0
1	Gobi	S8	1	10	0	0	0
1	Gobi	S9	1	7	2	0	1
1	Gobi	S10	1	10	0	0	0
1	Gobi	S11	1	8	2	0	0
1	Gobi	S12	1	4	6	0	0
1	Gobi	S13	1	10	0	0	0
1	Gobi	S14	1	9	0	1	0
1	Gobi	S15	1	9	1	0	0
1	Gobi	S16	1	7	0	0	3
1	Gobi	S17	1	7	3	0	0
1	Gobi	S19	1	3	7	0	0
1	Gobi	S20	1	6	4	0	0
1	Gobi	S21	1	9	0	1	0
1	Gobi	S23	1	7	0	0	3
1	Gobi	S24	1	8	0	0	2
1	Gobi	S25	1	10	0	0	0
1	Gobi	S29	1	10	0	0	0
1	Gobi	S30	1	10	0	0	0
1	Gobi	S31	1	7	3	0	0
1	Gobi	S32	1	7	3	0	0
1	Gobi	S33	1	10	0	0	0
1	Gobi	S34	1	0	7	0	3
1	Gobi	S35	1	7	3	0	0
1	Gobi	S36	1	10	0	0	0
1	Gobi	S37	1	0	2	8	0
1	Gobi	S38	1	10	0	0	0
1	Gobi	S39	1	10	0	0	0
1	Gobi	S40	1	0	10	0	0
1	Gobi	S41	1	10	0	0	0
1	Gobi	S43	1	10	0	0	0
1	Gobi	S44	1	0	9	0	1
1	Gobi	S45	1	1	9	0	0
2	Kibber	kib1	1	10	0	0	0
2	Kibber	kib2	1	3	7	0	0
2	Kibber	kib3	1	10	0	0	0
2	Kibber	kib4	1	10	0	0	0
2	Kibber	kib5	1	10	0	0	0
2	Kibber	kib7	1	10	0	0	0
2	Kibber	kib8	1	5	5	0	0
2	Kibber	kib10	1	5	5	0	0
2	Kibber	kib11	1	10	0	0	0
2	Kibber	kib12	1	0	10	0	0
2	Kibber	kib14	1	10	0	0	0
2	Kibber	Kib15	1	0	10	0	0
2	Kibber	kib16	1	10	0	0	0
2	Kibber	kib18	1	10	0	0	0
2	Kibber	kib20	1	10	0	0	0
2	Kibber	kib22	1	0	10	0	0
2	Kibber	kib23	1	0	10	0	0
2	Kibber	kib24	1	0	10	0	0
2	Kibber	kib26	1	10	0	0	0
2	Kibber	kib27	1	5	5	0	0
2	Kibber	kib28	1	1	9	0	0
2	Kibber	kib29	1	0	10	0	0
2	Kibber	kib30	1	1	9	0	0
2	Kibber	kib31	1	9	1	0	0
2	Kibber	Kib32	1	5	5	0	0
2	Kibber	kib34	1	10	0	0	0
2	Kibber	Kib36	1	10	0	0	0
2	Kibber	kib37	1	10	0	0	0
2	Kibber	kib38	1	10	0	0	0
2	Kibber	Kib42	1	10	0	0	0
2	Kibber	kib44	1	10	0	0	0
3	Leh	Leh 01	1	10	0	0	0
3	Leh	Leh 02	1	10	0	0	0
3	Leh	Leh 03	1	0	10	0	0
3	Leh	Leh 04	1	5	5	0	0
3	Leh	Leh 05	1	0	10	0	0
3	Leh	Leh 06	1	5	5	0	0
3	Leh	Leh 07	1	10	0	0	0
3	Leh	Leh 08	1	10	0	0	0
3	Leh	Leh 10	1	0	0	10	0
3	Leh	Leh 11	1	10	0	0	0
3	Leh	Leh 12	1	10	0	0	0
3	Leh	Leh 13	1	10	0	0	0
3	Leh	Leh 14	1	10	0	0	0
3	Leh	Leh 16	1	10	0	0	0
3	Leh	Leh 17	1	10	0	0	0
3	Leh	Leh 18	1	0	10	0	0
3	Leh	Leh 21	1	10	0	0	0
3	Leh	Leh 22	1	0	10	0	0
3	Leh	Leh 25	1	5	5	0	0
3	Leh	Leh 26	1	0	10	0	0
3	Leh	Leh 28	1	0	10	0	0
3	Leh	Leh 29	1	10	0	0	0
3	Leh	Leh 31	1	10	0	0	0
3	Leh	Leh 33	1	0	10	0	0
3	Leh	Leh 35	1	0	10	0	0
3	Leh	Leh 39	1	0	10	0	0
3	Leh	Leh 41	1	0	10	0	0
3	Leh	Leh 42	1	0	10	0	0
4	Lingti	LIN 001	1	10	0	0	0
4	Lingti	LIN 002	1	10	0	0	0
4	Lingti	LIN 003	1	10	0	0	0
4	Lingti	LIN 004	1	10	0	0	0
4	Lingti	LIN 006	1	10	0	0	0
4	Lingti	LIN 008	1	10	0	0	0
4	Lingti	LIN 009	1	10	0	0	0
4	Lingti	LIN 012	1	10	0	0	0
4	Lingti	LIN 013	1	10	0	0	0
4	Lingti	LIN 014	1	9	0	0	1
4	Lingti	LIN 015	1	10	0	0	0
4	Lingti	LIN 016	1	10	0	0	0
4	Lingti	LIN 018	1	10	0	0	0
4	Lingti	LIN 019	1	10	0	0	0
4	Lingti	LIN 020	1	10	0	0	0
4	Lingti	LIN 021	1	10	0	0	0
4	Lingti	LIN 022	1	10	0	0	0
4	Lingti	LIN 023	1	9	0	0	1
4	Lingti	LIN 024	1	10	0	0	0
4	Lingti	LIN 025	1	8	0	2	0
4	Lingti	LIN 026	1	9	0	0	1
4	Lingti	LIN 027	1	10	0	0	0
4	Lingti	LIN 028	1	10	0	0	0
4	Lingti	LIN 029	1	10	0	0	0
4	Lingti	LIN 030	1	10	0	0	0
4	Lingti	LIN 032	1	3	0	0	7
4	Lingti	LIN 033	1	10	0	0	0
4	Lingti	LIN 034	1	8	0	1	1
4	Lingti	LIN 036	1	9	0	0	1
4	Lingti	LIN 037	1	10	0	0	0
4	Lingti	LIN 038	1	10	0	0	0
4	Lingti	LIN 040	1	10	0	0	0
4	Lingti	LIN 042	1	10	0	0	0
4	Lingti	LIN 043	1	5	0	5	0
4	Lingti	LIN 044	1	10	0	0	0
4	Lingti	LIN 047	1	10	0	0	0
4	Lingti	LIN 050	1	10	0	0	0
4	Lingti	LIN 051	1	10	0	0	0
4	Lingti	LIN 052	1	10	0	0	0
4	Lingti	LIN 053	1	10	0	0	0
5	Lossar	Los17	1	0	10	0	0
5	Lossar	Los22	1	8	2	0	0
5	Lossar	Los25	1	1	7	2	0
5	Lossar	Los28	1	9	0	0	1
5	Lossar	Los30	1	8	2	0	0
5	Lossar	Los34	1	0	10	0	0
5	Lossar	Los36	1	0	9	0	1
5	Lossar	Los38	1	0	9	1	0
5	Lossar	Los45	1	9	1	0	0
5	Lossar	Los49	1	0	9	0	1
6	Pin	Pv-02	1	10	0	0	0
6	Pin	Pv-05	1	0	10	0	0
6	Pin	Pv-08	1	0	10	0	0
6	Pin	Pv-09	1	10	0	0	0
6	Pin	Pv-10	1	0	10	0	0
6	Pin	Pv-12	1	0	10	0	0
6	Pin	Pv-13	1	10	0	0	0
6	Pin	Pv-16	1	0	4	0	6
6	Pin	Pv-17	1	10	0	0	0
6	Pin	Pv-18	1	10	0	0	0
6	Pin	Pv-19	1	10	0	0	0
6	Pin	Pv-20	1	0	10	0	0
6	Pin	Pv-21	1	0	10	0	0
6	Pin	Pv-22	1	10	0	0	0
6	Pin	Pv-23	1	10	0	0	0
6	Pin	Pv-24	1	10	0	0	0
7	Tabo	Tab-01	1	10	0	0	0
7	Tabo	Tab-03	1	0	0	0	0
7	Tabo	Tab-04	1	10	0	0	0
7	Tabo	Tab-05	1	10	0	0	0
7	Tabo	Tab-06	1	10	0	0	0
7	Tabo	Tab-08	1	0	10	0	0
7	Tabo	Tab-09	1	10	0	0	0
7	Tabo	Tab-10	1	0	0	0	0
7	Tabo	Tab-11	1	10	0	0	0
7	Tabo	Tab-15	1	10	0	0	0
7	Tabo	Tab-17	1	10	0	0	0
7	Tabo	Tab-18	1	0	10	0	0
7	Tabo	Tab-19	1	10	0	0	0
7	Tabo	Tab-20	1	10	0	0	0
7	Tabo	Tab-21	1	10	0	0	0
7	Tabo	Tab-22	1	0	10	0	0
7	Tabo	Tab-23	1	10	0	0	0
7	Tabo	Tab-24	1	10	0	0	0
7	Tabo	Tab-25	1	10	0	0	0
7	Tabo	Tab-26	1	10	0	0	0
7	Tabo	Tab-28	1	10	0	0	0
7	Tabo	Tab-29	1	10	0	0	0
7	Tabo	Tab-31	1	0	10	0	0
7	Tabo	Tab-33	1	10	0	0	0
7	Tabo	Tab-35	1	10	0	0	0
7	Tabo	Tab-36	1	10	0	0	0
7	Tabo	Tab-37	1	10	0	0	0
7	Tabo	Tab-38	1	10	0	0	0
7	Tabo	Tab-40	1	10	0	0	0
7	Tabo	Tab-42	1	0	10	0	0
7	Tabo	Tab-43	1	10	0	0	0
7	Tabo	Tab-47	1	10	0	0	0
